# Supplementary material for: Isocitrate dehydrogenase 2 regulates the proliferation of triple-negative breast cancer through the ferroptosis pathway
Source: Sci Rep. 2024 Feb 27;14:4732. doi: 10.1038/s41598-024-55561-0 (PMC10899212; doi:10.1038/s41598-024-55561-0)
Supplement: Supplementary file 3 — Supplementary Table 1. [file 41598_2024_55561_MOESM3_ESM.xlsx]

## Sheet: Sheet1
Gene	5-3 Forward primer	Reverse primer
ACSL4	CATCCCTGGAGCAGATACTCT	TCACTTAGGATTTCCCTGGTCC
FTH1	TCCTACGTTTACCTGTCCATGT	GTTTGTGCAGTTCCAGTAGTGA
GAPDH	GAGAAGGCTGGGGCTCATTT	TAAGCAGTTGGTGGTGCAGG
GPX4	GAGGCAAGACCGAAGTAAACTAC	CCGAACTGGTTACACGGGAA
IDH2	CGCCACTATGCCGACAAAAG	CGGGTCATCTCATCACCATCC
Ki67	CTTTGGGTGCGACTTGACGA	ACAACTCTTCCACTGGGACG
NOX1	TAAAGGCTCACAGACCCTGC	AGCCCTAACCAAACAACCAGA
PTGS2	GCAAATTGCTGGCAGGGTTG	GCTCTGGTCAATGGAAGCCT
